# Supplementary material for: Hepatitis C Virus in people with experience of injection drug use following their displacement to Southern Ukraine before 2020
Source: BMC Infect Dis. 2023 Jul 3;23:446. doi: 10.1186/s12879-023-08423-5 (PMC10316605; doi:10.1186/s12879-023-08423-5)
Supplement: Supplementary file 2 — Additional file 2: Supplementary Table 1. Accession numbers for reference genomes used for HCV primer design. Supplementary Table 2. HCV Sequencing Primers. Supplementary Table 3. Results of the TempEst analysis. Supplementary Table 4. Accession numbers of reference genomes used for HCV genome assembly. [file 12879_2023_8423_MOESM2_ESM.xlsx]

## Sheet: Suppl. Table 1
Supplementary Table 1 – Accession numbers for reference genomes used for HCV primer design
Genotype	Accession number
1a	EU260395
1a	D10749
1a	KC844049
1a	EU482876
1a	EU256050
1a	EU239715
1a	EU256033
1a	EU256027
1a	EU239713
1a	EU256040
1a	EU255932
1a	EU155310
1a	EU155287
1a	EU255951
1a	EU256048
1a	EU256097
1a	EU155275
1a	EU155239
1a	EU781746
1a	EU256105
1a	NC_004102
1b	AB435162
1b	AF139594
1b	AB049088
1b	DQ071885
1b	AJ238799
1b	KC844051
1b	EU857431
1b	AF176573
1b	KC844052
1b	AB049101
1b	AB249644
1b	EF032892
1b	GU451224
1b	GU451223
1b	GU451222
1b	GU451221
1b	GU451220
1b	GU451219
1b	GU451218
3a	AB792683
3a	KC844041
3a	MG428679
3a	GQ275355
3b	KC844044
3a	JQ717258
3a	JQ717256
3a	JQ717259
3a	JN714194
3a	KF035123
3a	KF035127
3a	KF035126
3a	KF035124
3a	JQ717260
3a	JQ717254
3a	JQ717257
3a	JQ717255
3a	KF035125

## Sheet: Suppl. Table 2
Supplementary Table 2 – HCV Sequencing Primers
Primer Name	Pool	Sequence
HCV-400-1a_1_LEFT	A	GTATGAGTGTCGTGCAGCCT
HCV-400-1a_1_RIGHT	A	GCTCGGAAGTCTTCCTCGTC
HCV-400-1a_2_LEFT	B	CGGTCAGATCGTTGGTGGAG
HCV-400-1a_2_RIGHT	B	TTCACGCCGTCTTCCAGAAC
HCV-400-1a_3_LEFT	A	GCCGACCTCATGGGGTACAT
HCV-400-1a_3_RIGHT	A	CGCTCCCGACAAGCAGATC
HCV-400-1a_4_LEFT	B	GCCTACCAAGTGCGCAACTC
HCV-400-1a_4_RIGHT	B	GGACCAGTTCATCATCATATCCCA
HCV-400-1a_5_LEFT	A	AGCGTATTTCTCCATGGTGGG
HCV-400-1a_5_RIGHT	A	TAGTGCCAGCAGTAGGGGC
HCV-400-1a_6_LEFT	B	TGCTATTTGCCGGCGTCG
HCV-400-1a_6_RIGHT	B	TGAAGCAATATACTGGGCCACA
HCV-400-1a_7_LEFT	A	TTCACTCCCAGCCCCGT
HCV-400-1a_7_RIGHT	A	CTTCCAGCCTGTGCTCGAC
HCV-400-1a_8_LEFT	B	GGCTCCGGTCCCTGGATTAC
HCV-400-1a_8_RIGHT	B	CACAAGCAGGAGCAGACGC
HCV-400-1a_9_LEFT	A	CCTGGGCCATCAAGTGGGA
HCV-400-1a_9_RIGHT	A	AGCCACCATAAGCACCAGC
HCV-400-1a_10_LEFT	B	TGTGGCGGCGTTGTTCTTG
HCV-400-1a_10_RIGHT	B	GTGCCAGTAAGCGCCCCTA
HCV-400-1a_11_LEFT	A	GCTAGCGCGGAAAATGGC
HCV-400-1a_11_RIGHT	A	GGTTTTTGTCCCGGCCAGT
HCV-400-1a_12_LEFT	B	AAGGGGTGGAGGTTGCTGG
HCV-400-1a_12_RIGHT	B	AATGGGCCGGGGCGAAA
HCV-400-1a_13_LEFT	A	CGGCTCCTCGGACCTTTAC
HCV-400-1a_13_RIGHT	A	GGTTGAGCACCAGCACCTT
HCV-400-1a_14_LEFT	B	GCATGCTCCCACAGGCA
HCV-400-1a_14_RIGHT	B	ACCTCCTCGATGTTAGGATGGG
HCV-400-1a_15_LEFT	A	GTCCTTGACCAAGCAGAGACTG
HCV-400-1a_15_RIGHT	A	GGGTCAAGGCTGAAATCGACT
HCV-400-1a_16_LEFT	B	GGCTTTACCGGCGACTTCG
HCV-400-1a_16_RIGHT	B	TCTGGGATAGGAAGTGGGCAT
HCV-400-1a_17_LEFT	A	ATGAACACCCCGGGGCTTC
HCV-400-1a_17_RIGHT	A	GACCACGCAGCCTGTTGA
HCV-400-1a_18_LEFT	B	ACCTGGAGGTCGTCACGAG
HCV-400-1a_18_RIGHT	B	CCAGGCAACGTTGACAGACC
HCV-400-1a_19_LEFT	A	TCCCGTCAGGCAGAGGTTAT
HCV-400-1a_19_RIGHT	A	GGGACCTCACCGCTCATGAT
HCV-400-1a_20_LEFT	B	GTTGGACTGGGGAAGGTCCT
HCV-400-1a_20_RIGHT	B	CAGGAACCGGAGCATGGAGT
HCV-400-1a_21_LEFT	A	CAGCAGCCTCACTGTAACCC
HCV-400-1a_21_RIGHT	A	ACCCTCCACAGCGCGAA
HCV-400-1a_22_LEFT	B	AGGATCGTCGGTCCTAGGAC
HCV-400-1a_22_RIGHT	B	GGATCAGTGAGCATGGACGT
HCV-400-1a_23_LEFT	A	GACTCCACGAGTACCCGGT
HCV-400-1a_23_RIGHT	A	GGGCGAATCTCCGAGACTTC
HCV-400-1a_24_LEFT	B	CGCCGAGCTCATAGAGGCTA
HCV-400-1a_24_RIGHT	B	GGAAGTTGAGGAGCTGCCAA
HCV-400-1a_25_LEFT	A	GAAGAAGCGGACGGTGGTC
HCV-400-1a_25_RIGHT	A	ACTGCGTGAGGTGGTGGAAT
HCV-400-1a_26_LEFT	B	TGCGCCGCGGAAGAACA
HCV-400-1a_26_RIGHT	B	CTCAGGCTGAACGCAGAAAAC
HCV-400-1a_27_LEFT	A	CCGTGTGGAAAGACCTTCTGG
HCV-400-1a_27_RIGHT	A	GGACTTGATGGCCACACGG
HCV-400-1a_28_LEFT	B	TCCACAGTCACTGAGAGCGA
HCV-400-1a_28_RIGHT	B	TGATGTTATGAGCTCCAAGTCGT
HCV-400-1a_29_LEFT	A	TCACGGAGGCTATGACCAGG
HCV-400-1a_29_RIGHT	A	AGGCCATGGAGTCTTTGAATGA
HCV-400-1a_30_LEFT	B	GCCAGGGATCAGCTTGAACA
HCV-400-1a_30_RIGHT	B	GGCATGAGACACGCTGTGAT
HCV-400-1b_1_LEFT	A	AGGAACTACTGTCTTCACGCAG
HCV-400-1b_1_RIGHT	A	CGCGGCAACAGGTAAACTCC
HCV-400-1b_2_LEFT	B	CCAAACGTAACACCAACCGC
HCV-400-1b_2_RIGHT	B	CGAGCGGAATGTACCCCATG
HCV-400-1b_3_LEFT	A	GCCCCTCTATGGCAATGAGG
HCV-400-1b_3_RIGHT	A	GTCCGCTGCCTCATACACAA
HCV-400-1b_4_LEFT	B	GTGTCCGGGTTCTGGAGGA
HCV-400-1b_4_RIGHT	B	GATCCGCAGAGATCCCCCA
HCV-400-1b_5_LEFT	A	ATCTCTGCGGATCTGTTTTCCT
HCV-400-1b_5_RIGHT	A	CCGTTGGTGTTTACAAGCTGGA
HCV-400-1b_6_LEFT	B	GGGAACTGGGCTAAGGTTCTG
HCV-400-1b_6_RIGHT	B	ACCACACACCTGCGACG
HCV-400-1b_7_LEFT	A	GGACTGCCCTGAACTGCAA
HCV-400-1b_7_RIGHT	A	ACGTCTTGGTGAACCCAGTG
HCV-400-1b_8_LEFT	B	CTGGTTCGGCTGTACATGGA
HCV-400-1b_8_RIGHT	B	GGTAGGGTGGTGAAGGAACAG
HCV-400-1b_9_LEFT	A	CTCTGGCACTACCCCTGCA
HCV-400-1b_9_RIGHT	A	TGGGCTATCAGCAGCATCATC
HCV-400-1b_10_LEFT	B	GGGTCAGCGGTTGTCTCCTT
HCV-400-1b_10_RIGHT	B	ACCATATGAGCCTAGCGAGGA
HCV-400-1b_11_LEFT	A	ACCGGGAGATGGCTGCATC
HCV-400-1b_11_RIGHT	A	TCAGTGCGGCCAGCTTCA
HCV-400-1b_12_LEFT	B	TCCGTGCATGCATGTTGGT
HCV-400-1b_12_RIGHT	B	TCGACCTGGTTCTTGTCCCG
HCV-400-1b_13_LEFT	A	AGGCACGTACGTTTATGACCA
HCV-400-1b_13_RIGHT	A	GTCCAACACACGCCGTTGA
HCV-400-1b_14_LEFT	B	CGCAACACAATCTTTCCTGGC
HCV-400-1b_14_RIGHT	B	AAGTCCACCGCCTTCGC
HCV-400-1b_15_LEFT	A	TCTTCGGGTGGTCCACTGC
HCV-400-1b_15_RIGHT	A	AGGAACTTGCCGTAGGTGGA
HCV-400-1b_16_LEFT	B	CCAAGGGTACAAGGTGCTCG
HCV-400-1b_16_RIGHT	B	CTCGATGGGGATGGCTTTGC
HCV-400-1b_17_LEFT	A	CTTGTCGTGCTCGCTACCG
HCV-400-1b_17_RIGHT	A	CGGTCGTCGTCTCAATGGTG
HCV-400-1b_18_LEFT	B	TGATCGACTGTAACACATGTGTCA
HCV-400-1b_18_RIGHT	B	GGGAAGTTGTCTCCTGCCTG
HCV-400-1b_19_LEFT	A	GTTGCCCGTTTGCCAGGAC
HCV-400-1b_19_RIGHT	A	CCACAATGACCACGCTGCC
HCV-400-1b_20_LEFT	B	CCCCTGCTGTATAGGCTAGGA
HCV-400-1b_20_RIGHT	B	CCACTTGGACTCCACCACG
HCV-400-1b_21_LEFT	A	GGAATGCAGCTCGCCGA
HCV-400-1b_21_RIGHT	A	AGATGTCCACAAGCACCTTCC
HCV-400-1b_22_LEFT	B	ACCCTCCTGTTTAACATCTTGGG
HCV-400-1b_22_RIGHT	B	CGTCGCTCTCAGGCACATAG
HCV-400-1b_23_LEFT	A	CAGTGGATGAACCGGCTGAT
HCV-400-1b_23_RIGHT	A	ACGATCCTCATGGAACCGTTTT
HCV-400-1b_24_LEFT	B	TGACTGACTTCAAGACCTGGC
HCV-400-1b_24_RIGHT	B	GAACCTGGCATGGGCACT
HCV-400-1b_25_LEFT	A	GCTGAGGAGTACGTGGAGGT
HCV-400-1b_25_RIGHT	A	GGGTAGTGCATGTCGCCTTC
HCV-400-1b_26_LEFT	B	GGTTGCACAGGTACGCTCC
HCV-400-1b_26_RIGHT	B	TCATCCTCCTCCGCTCGAA
HCV-400-1b_27_LEFT	A	TTCGAGCGGAGGAGGATGA
HCV-400-1b_27_RIGHT	A	CAAGGGGAGGCATGGAGGA
HCV-400-1b_28_LEFT	B	GAGCTCGCCACAAAGACCTT
HCV-400-1b_28_RIGHT	B	CCAGGACTTGCAGTCTGTCAA
HCV-400-1b_29_LEFT	A	TGCTGCGTCACCACAACATG
HCV-400-1b_29_RIGHT	A	CCAAGTCTGGGAATACGATAAGGC
HCV-400-1b_30_LEFT	B	TGGAAGACACTGAGACACCAATT
HCV-400-1b_30_RIGHT	B	CCCCGATATAAAGCCGCTCTG
HCV-400-1b_31_LEFT	A	GAGGAGTCAATTTACCAATGTTGTGAC
HCV-400-1b_31_RIGHT	A	GCGACCGACACATTGGAGG
HCV-400-1b_32_LEFT	B	ACGGAGGCTATGACTAGGTACTC
HCV-400-1b_32_RIGHT	B	GGAGTGAAAATGCGCTAAGACC
HCV-400-1b_33_LEFT	A	GTCAGATCTACGGGGCCTGT
HCV-400-1b_33_RIGHT	A	GAAAGTAGGAGTAGGCACCACA
HCV-400-3_1_LEFT	B	GAGGCGACACTCCACCATG
HCV-400-3_1_RIGHT	B	CGGGAACTTGACGTCCTGTG
HCV-400-3_2_LEFT	A	TGCAACATGAGCACACTTCCT
HCV-400-3_2_RIGHT	A	CCCATGAGGTCGGCGAATC
HCV-400-3_3_LEFT	B	ACGATTGGGTGTGCGCG
HCV-400-3_3_RIGHT	B	AGATAGAAAAGGAGCAACCGGG
HCV-400-3_4_LEFT	A	GGGAATTTGCCCGGTTGCT
HCV-400-3_4_RIGHT	A	GGGTCTGAACGTGAAGGCTT
HCV-400-3_5_LEFT	B	TGGACCCCAGTGACACCTAC
HCV-400-3_5_RIGHT	B	TTGGCCCAGTTACCCTGCAT
HCV-400-3_6_LEFT	A	GTCCAGACCTGCAACTGCTC
HCV-400-3_6_RIGHT	A	AGCTAAGAACCCGGTGTTTATGG
HCV-400-3_7_LEFT	B	GGCTCGTGGCACATCAACAG
HCV-400-3_7_RIGHT	B	CACCCAAACCACCGACCAC
HCV-400-3_8_LEFT	A	TTCACACCATCGCCAGTGG
HCV-400-3_8_RIGHT	A	CCCACGAACATCCTCACCTT
HCV-400-3_9_LEFT	B	AAGGTGAGGATGTTCGTGGG
HCV-400-3_9_RIGHT	B	AGCAGCGACGGCGTTCA
HCV-400-3_10_LEFT	A	CCTCGTCTTCCTCCTCCTGG
HCV-400-3_10_RIGHT	A	ATGGCGTACTGGTTCCACCA
HCV-400-3_11_LEFT	B	ACGGGTCTTTGGTCCCTAGC
HCV-400-3_11_RIGHT	B	ACGAGCATGCAAAGGCGAA
HCV-400-3_12_LEFT	A	TGACATCACCAAGCTGCTGA
HCV-400-3_12_RIGHT	A	CGCCAACCCATCTCCCGATA
HCV-400-3_13_LEFT	B	AGTCCCATGGAAATCAAGGTCA
HCV-400-3_13_RIGHT	B	CTGGCCACCCAACGAGATC
HCV-400-3_14_LEFT	A	GGTACAACAGTGGGAGGGGT
HCV-400-3_14_RIGHT	A	CCTAGCCTGTGTGCTAAGGG
HCV-400-3_15_LEFT	B	GCTGTGTGCACCAGAGGT
HCV-400-3_15_RIGHT	B	ACATCATATGCTCCCCCGGA
HCV-400-3_16_LEFT	A	GGCTTCGGCGCTTTCATG
HCV-400-3_16_RIGHT	A	AGGTGCCTCCCTCCCTTGA
HCV-400-3_17_LEFT	B	ACTGTGCCACATTCTAACATCGA
HCV-400-3_17_RIGHT	B	ACGTTGGCTGCGGGAAAC
HCV-400-3_18_LEFT	A	TTGAACAGTACGTTGACTTCAGC
HCV-400-3_18_RIGHT	A	CGCACACAGTGGCTTGGTA
HCV-400-3_19_LEFT	B	TGCCCACTTTCTGTCACAGAC
HCV-400-3_19_RIGHT	B	CACCTCTTTGTCTGGAACGAGT
HCV-400-3_20_LEFT	A	GCGGCCTACTGCTTGTCAG
HCV-400-3_20_RIGHT	A	TGGTTGGTTGTCAGGGGACT
HCV-400-3_21_LEFT	B	TGCCTGGCAACCCTGCT
HCV-400-3_21_RIGHT	B	TCCCCAGGTCCTACGTGTC
HCV-400-3_22_LEFT	A	ATGGTCAACCTATTGCCCGC
HCV-400-3_22_RIGHT	A	CCTTTTGACAGGAAATAAAGGGCAG
HCV-400-3_23_LEFT	B	TACCCAAGTCCTTGCAGCGG
HCV-400-3_23_RIGHT	B	GTGATGTAATGGAAATCCCCCAC
HCV-400-3_24_LEFT	A	CCCAACTACACTCGCGCAC
HCV-400-3_24_RIGHT	A	TGGCTGGCGGATGAGCT
HCV-400-3_25_LEFT	B	TGTGCTGACCTCGATGTTGAG
HCV-400-3_25_RIGHT	B	GCTTTCCAGCGGTCCAACA
HCV-400-3_26_LEFT	A	GTGTTTCAAGAAACCTCCCAAGT
HCV-400-3_26_RIGHT	A	GAGTCGCAGCTCAAGTCTGG
HCV-400-3_27_LEFT	B	AGGAAGAGAACAATCCAGCTGG
HCV-400-3_27_RIGHT	B	AGACGACGTTGAATAGACTAGGTT
HCV-400-3_28_LEFT	A	GGCGCCCTGATAACACCATG
HCV-400-3_28_RIGHT	A	TTCGCCATGATGGTGGTTGG
HCV-400-3_29_LEFT	B	GTTCGCTCCTTGTCCAGCAA
HCV-400-3_29_RIGHT	B	ACAGCATTGGTATATCTCCTCTTCC
HCV-400-3_30_LEFT	A	TCGTATGACACCCGCTGCT
HCV-400-3_30_RIGHT	A	ACCTGGTCATAGCCTCCGTG
HCV-400-3_31_LEFT	B	TGGTCGTGGTGGCAGAGAG
HCV-400-3_31_RIGHT	B	ACAGAGTAAGTGGCCCCGTA
HCV-400-3_32_LEFT	A	GGTGCGCATGGTAATGATGAC
HCV-400-3_32_RIGHT	A	GCCAACCGTAAACCAGCTGG
HCV-400-3_33_LEFT	B	ACCAGCAATCATTGAAAGACTCCA
HCV-400-3_33_RIGHT	B	TCACCGAGCTGGCAGGA

## Sheet: Suppl. Table 3 
Supplementary Table 3 – Results of the TempEst analysis
Dataset	Root-to-tip correlation coefficient	Estimated evolutionary rate	Prior for clock rate
1a	0.091037	0.015446	0.00148 (2.3E-4)
1b	0.1887	0.020688	0.00118 (2.1E-4)
3a	-0.1178	-0.0223	0.001289 (1.47E-4)

## Sheet: Suppl. Table 4
Supplementary Table 4 – Accession numbers of reference genomes used for HCV genome assembly
AB030907.1	AF356827.1	D84264.2	KY620617.1
AB031663.1	AJ851228.1	D84265.2	KY620631.1
AB047639.1	AY051292.1	D90208.1	KY620719.1
AB047641.1	AY232730.1	DQ155561.1	LC368440.1
AB049088.1	D00944.1	EU155324.2	MH742369.1
AB435162.2	D10988.1	EU155378.2	MT512570.1
AB792683.1	D14853.1	EU256065.1	Y11604.1
AF009606.1	D17763.1	EU260395.1	Y12083.1
AF011751.1	D28917.1	EU482858.1	Y13184.1
AF046866.1	D49374.1	KT983617.1
AF064490.1	D50409.1	KX767055.1
AF139594.2	D63821.1	KY620523.1
AF169004.1	D63822.1	KY620603.1
AF238486.1	D84262.2	KY620604.1
AF271632.1	D84263.2	KY620616.1
